# Supplementary material for: Results from the 5-year, phase IV RENEW (Registry to Evaluate Novantrone Effects in Worsening Multiple Sclerosis) study
Source: BMC Neurol. 2013 Jul 11;13:80. doi: 10.1186/1471-2377-13-80 (PMC3710498; doi:10.1186/1471-2377-13-80)
Supplement: Additional file 1 — Potential cardiac risk explanatory factors: demographic, disease history, dosing (population: all treated subjects). [file 1471-2377-13-80-S1.xls]

## Sheet: Table 1
Additional file 1
Potential Cardiac Risk Explanatory Factors: Demographics, Disease History, Dosing
(Population: All Treated Subjects)
			Cardiac	Non-Cardiac
		Overall	Subjects(a)	Subjects
Characteristic	Category	(N=509)	(N=97)	(N=412)	p-value(b)	p-value(c)	p-value(d)	p-value(e)
Number of Subjects		509, 100%	97, 19.1%	412, 80.9%
Age (years)	Age < 47 (N, p%)	242, 47.5%	41, 42.3%	201, 48.8%	0.9881	0.302	0.7289	0.2475
	Age > 47 (N, p%)	267, 52.5%	56, 57.7%	211, 51.2%
Age (years)	Mean, N, s,se	46.3, 509, 9.1, 0.4	47.2, 97, 8.1, 0.8	46.1, 412, 9.3, 0.5
	Min, Median, Max	(19.0, 47.0, 68.0)	(26.0, 48.0, 66.0)	(19.0, 47.0, 68.0)
Sex	Male (N, p%)	165, 32.4%	35, 36.1%	130, 31.6%	0.5737	0.9426	0.5501	0.9632
	Female (N, p%)	344, 67.6%	62, 63.9%	282, 68.4%
Race	White (N, p%)	451, 88.6%	90, 92.8%	361, 87.6%	0.2241	0.3181	0.2676	0.3308
	Non_white (N, p%)	58, 11.4%	7, 7.2%	51, 12.4%
Type of MS	Relapsing-Remitting (N, p%)	114, 22.4%	18, 18.6%	96, 23.3%	0.0656	0.4787	0.0644	0.4891
	Secondary Progressive (N, p%)	395, 77.6%	79, 81.4%	316, 76.7%
Disease Severity	EDSS < 3.5 (N, p%)	69, 13.6%	13, 13.4%	56, 13.6%	0.9901	0.9581	0.4746	0.5927
	EDSS > 3.5 (N, p%)	437, 85.9%	84, 86.6%	353, 85.7%
	EDSS 0 - <2 (N, p%)	18, 3.5%	3, 3.1%	15, 3.6%
	EDSS 2 - < 4 (N, p%)	51, 10.0%	10, 10.3%	41, 10.0%
	EDSS 4 - < 6 (N, p%)	81, 15.9%	15, 15.5%	66, 16.0%
	EDSS > 6 (N, p%)	356, 69.9%	69, 71.1%	287, 69.7%
	Missing EDSS Score	3, 0.6%	0, .%	3, 0.7%
Disease Duration	Years Since Diagnosis 0 - < 8.6	255, 50.1%	47, 48.5%	208, 50.5%	0.4204	0.675	0.2945	0.8022
	Years Since Diagnosis >= 8.6	253, 49.7%	49, 50.5%	204, 49.5%
	Years Since Diagnosis at Baseline (Mean, N, s,se)	10.2, 508, 7.5, 0.3	10.6, 96, 7.4, 0.8	10.1, 412, 7.6, 0.4
	Min, Median, Max	(0.0, 8.6, 39.9)	(0.0, 9.1, 33.8)	(0.1, 8.6, 39.9)
Cumulative Dose Category	> 0 and < 35 mg/m2 (N, p%)	82, 16.1%	6, 6.2%	76, 18.4%	<0.0001	<0.0001
	> 35 and < 75 mg/m2 (N, p%)	204, 40.1%	19, 19.6%	185, 44.9%
	> 75 and < 105 mg/m2 (N, p%)	149, 29.3%	33, 34.0%	116, 28.2%
	> 105 mg/m2 (N, p%)	74, 14.5%	39, 40.2%	35, 8.5%
Cumulative Dose Category	< 75 mg/m2 (N, p%)	286, 56.2%	25, 25.8%	261, 63.3%			<0.0001	<0.0001
	> 75 mg/m2 (N, p%)	223, 43.8%	72, 74.2%	151, 36.7%
Cumulative Dose (mg/m2)	Mean, N, s,se	69.5, 509, 32.9, 1.5	93.9, 97, 29.2, 3.0	63.7, 412, 31.1, 1.5
	Min, Median, Max	(8.0, 71.4, 148.6)	(18.4, 96.7, 148.6)	(8.0, 60.4, 143.6)
CHF = chronic heart failure; EDSS = Expanded Disability Status Scale; LVEF = left ventricular ejection fraction; MS = multiple sclerosis; N = number of patients or items; SAE = serious adverse event
(a) Cardiac subjects include those with reported cardiac SAEs, with signs or symptoms of CHF requiring hospitalization or
other therapy, with an LVEF < 50%, or with a clinically significant drop in LVEF as indicated by a 10% decrease from baseline.
Decrease from baseline calculated as (Visit LVEF - Baseline LVEF)*100/Baseline LVEF
(b) From a Poisson regression model analyzing 'Number of Cardiac Events' with age, sex, race, type of MS, dichotomous disease severity,
disease duration, and cumulative dose category as covariates.
(c) From a Logistic regression model analyzing 'Cardiac Event Occurred (Y/N)' with age, sex, race, type of MS, dichotomous disease severity,
disease duration, and cumulative dose category as covariates.
(d) From a Poisson regression model analyzing 'Number of Cardiac Events' with age, sex, race, type of MS, dichotomous disease severity,
disease duration, and cumulative dose category (dichotomous) as covariates.
(e) From a Logistic regression model analyzing 'Cardiac Event Occurred (Y/N)' with age, sex, race, type of MS, dichotomous disease severity,
disease duration, and cumulative dose category (dichotomous) as covariates.
Note: 'Number of Cardiac Events' is determined by summing (1) the number of cardiac SAEs; (2) the number of visits where CHF Hospitalization occurred; (3) the number of visits where CHF Therapy not requiring hospitalization was received prior to the visit; and (4) the number of LVEF assessments meeting either criteria as described in footnote (a).
