# Supplementary material for: Results from the 5-year, phase IV RENEW (Registry to Evaluate Novantrone Effects in Worsening Multiple Sclerosis) study
Source: BMC Neurol. 2013 Jul 11;13:80. doi: 10.1186/1471-2377-13-80 (PMC3710498; doi:10.1186/1471-2377-13-80)
Supplement: Additional file 2 — Serious adverse events reported during the treatment and annual follow-up phases of RENEW. [file 1471-2377-13-80-S2.xlsx]

## Sheet: Sheet1
	Additional file 1
	Serious adverse events reported during the treatment and annual follow-up phases of RENEW
System Organ Class	Treatment Phase		Annual Follow-up Phase
Preferred term	N=509		N=250
	Subjects	Events	Subjects	Events
Total subjects with events and events, n (%)	88 (17.3)	143 (100)	23 (9.2)	39 (100)
Infections and infestations	36 (7.1)	44 (30.8)	9 (3.6)	12 (30.8)
Urinary tract infection	11 (2.2)	13 (9.1)	3 (1.2)	4 (10.3)
Pneumonia	5 (1.0)	6 (4.2)	2 (0.8)	2 (5.1)
Sepsis	3 (0.6)	3 (2.1)	0	0
Urosepsis	3 (0.6)	3 (2.1)	1 (0.4)	1 (2.6)
Cellulitis	2 (0.4)	2 (1.4)	1 (0.4)	1 (2.6)
Lobar pneumonia	2 (0.4)	2 (1.4)	0	0
Shock septic	2 (0.4)	2 (1.4)	0	0
Cellulitis gangrenous	1 (0.2)	1 (0.7)	0	0
Cystitis	1 (0.2)	1 (0.7)	0	0
Fungal skin infection	1 (0.2)	1 (0.7)	0	0
Herpes zoster	1 (0.2)	1 (0.7)	0	0
Infection	1 (0.2)	1 (0.7)	0	0
Localized infection	1 (0.2)	1 (0.7)	0	0
Lung infection	1 (0.2)	1 (0.7)	0	0
Meningitis	1 (0.2)	1 (0.7)	0	0
Postoperative wound infection	1 (0.2)	1 (0.7)	0	0
Upper respiratory tract infection	1 (0.2)	1 (0.7)	0	0
Varicella	1 (0.2)	1 (0.7)	0	0
Viral infection	1 (0.2)	1 (0.7)	1 (0.4)	1 (2.6)
Wound sepsis	1 (0.2)	1 (0.7)	0
Bronchitis viral	0	0	1 (0.4)	1 (2.6)
Pyelonephritis	0	0	1 (0.4)	1 (2.6)
Urinary tract infection enterococcal	0	0	1 (0.4)	1 (2.6)
Cardiac disorders	12 (2.4)	13 (9.1)	2 (0.8)	3 (7.7)
Myocardial infarction	4 (0.8)	4 (2.8)	0	0
Cardiomyopathy	3 (0.6)	3 (2.1)	2 (0.8)	2 (5.1)
Cardiac failure congestive	2 (0.4)	2 (1.4)	0	0
Cardio-respiratory arrest	1 (0.2)	1 (0.7)	0	0
Mitral valve incompetence	1 (0.2)	1 (0.7)	0	0
Tachycardia	1 (0.2)	1 (0.7)	1 (0.4)	1 (2.6)
Ventricular hypokinesia	1 (0.2)	1 (0.7)	0	0
Investigations	12 (2.4)	12 (8.4)	3 (1.2)	3 (7.7)
Ejection fraction decreased	12 (2.4)	12 (8.4)	2 (0.8)	2 (5.1)
Methicilin-resistant Staphylococcal Aureus test positive	0	0	1 (0.4)	1 (2.6)
Respiratory, thoracic, and mediastinal disorders	9 (1.8)	9 (6.3)	4 (1.6)	4 (10.3)
Pulmonary embolism	6 (1.2)	6 (4.2)	2 (0.8)	2 (5.1)
Pleuritic pain	1 (0.2)	1 (0.7)	0	0
Pulmonary hypertension	1 (0.2)	1 (0.7)	0	0
Respiratory failure	1 (0.2)	1 (0.7)	0	0
Dyspnea	0	0	1 (0.4)	1 (2.6)
Pulmonary edema	0	0	1 (0.4)	1 (2.6)
Injury, poisoning, and procedural complaints	6 (1.2)	8 (5.6)	4 (1.6)	5 (12.8)
Fibula fracture	1 (0.2)	1 (0.7)	0	0
Hip fracture	1 (0.2)	1 (0.7)	1 (0.4)	1 (2.6)
Humerus fracture	1 (0.2)	1 (0.7)	0	0
Lumbar vertebral fracture	1 (0.2)	1 (0.7)	0	0
Rib fracture	1 (0.2)	1 (0.7)	0	0
Road traffic accident	1 (0.2)	1 (0.7)	3 (1.2)	3 (7.7)
Tendon rupture	1 (0.2)	1 (0.7)	0	0
Tibia fracture	1 (0.2)	1 (0.7)	0	0
Subdural hematoma	0	0	1 (0.4)	1 (2.6)
Musculoskeletal and connective tissue disorders	7 (1.4)	8 (5.6)	2 (0.8)	2 (5.1)
Muscular weakness	3 (0.6)	3 (2.1)	0	0
Osteonecrosis	1 (0.2)	2 (1.4)	1 (0.4)	1 (2.6)
Osteoarthritis	1 (0.2)	1 (0.7)	0	0
Periarthritis	1 (0.2)	1 (0.7)	0	0
Spinal disorder	1 (0.2)	1 (0.7)	0	0
Fasciitis	0	0	1 (0.4)	1 (2.6)
Nervous disorders	7 (1.4)	8 (5.6)	1 (0.4)	2 (5.1)
Grand mal convulsion	2 (0.4)	2 (1.4)	0	0
Muscle spasticity	2 (0.4)	2 (1.4)	0	0
Convulsion	1 (0.2)	1 (0.7)	0	0
Dizziness	1 (0.2)	1 (0.7)	0	0
Paraesthesia	1 (0.2)	1 (0.7)	0	0
Transient ischemic attack	1 (0.2)	1 (0.7)	0	0
Carotid artery occlusion	0	0	1 (0.4)	1 (2.6)
Cerebrovascular accident	0	0	1 (0.4)	1 (2.6)
Blood and lymphatic disorders	6 (1.2)	6 (4.2)	0	0
Febrile neutropenia	3 (0.6)	3 (2.1)	0	0
Leukopenia	3 (0.6)	3 (2.1)	0	0
Gastrointestinal disorders	3 (0.6)	6 (4.2)	0	0
Abdominal pain	1 (0.2)	2 (1.4)	0	0
Nausea	2 (0.4)	2 (1.4)	0	0
Vomiting	2 (0.4)	2 (1.4)	0	0
Neoplasms benign, malignant, and unspecified (includes cysts and polyps)	5 (1.0)	6 (4.2)	3 (1.2)	3 (7.7)
Basal cell carcinoma	1 (0.2)	2 (1.4)	0	0
Acute promyelocytic leukemia	1 (0.2)	1 (0.7)	0	0
Breast cancer	1 (0.2)	1 (0.7)	0	0
Pituitary cancer	1 (0.2)	1 (0.7)	0	0
Prostate cancer	1 (0.2)	1 (0.7)	0	0
Acute myeloid leukemia	0	0	1 (0.4)	1 (2.6)
Chronic myeloid leukemia	0	0	1 (0.4)	1 (2.6)
Endometrial cancer	0	0	1 (0.4)	1 (2.6)
Surgical and medical procedures	5 (1.0)	5 (3.5)	0	0
Drug delivery device implantation	4 (0.8)	4 (2.8)	0	0
Medical device implantation	1 (0.2)	1 (0.7)	0	0
Vascular disorders	5 (1.0)	5 (3.5)	2 (0.8)	2 (5.1)
Deep vein thrombosis	4 (0.8)	4 (2.8)	2 (0.8)	2 (5.1)
Hypertension	1 (0.2)	1 (0.7)	0	0
Psychiatric disorders	3 (0.6)	4 (2.8)	1 (0.4)	1 (2.6)
Depression	2 (0.4)	2 (1.4)	0	0
Mental status changes	1 (0.2)	1 (0.7)	0	0
Suicidal ideation	1 (0.2)	1 (0.7)	0	0
Major depression	0	0	1 (0.4)	1 (2.6)
General disorders and administration site conditions	2 (0.4)	2 (1.4)	1 (0.4)	1 (2.6)
Pyrexia	2 (0.4)	2 (1.4)	0	0
Chest pain	0	0	1 (0.4)	1 (2.6)
Renal and urinary disorders	2 (0.4)	2 (1.4)	0	0
Hydronephrosis	1 (0.2)	1 (0.7)	0	0
Nephrolithiasis	1 (0.2)	1 (0.7)	0	0
Skin and subcutaneous tissue disorders	2 (0.4)	2 (1.4)	0	0
Decubitus Ulcer	2 (0.4)	2 (1.4)	0	0
Endocrine disorder	1 (0.2)	1 (0.7)	0	0
Hypothyroidism	1 (0.2)	1 (0.7)	0	0
Immune system disorders	1 (0.2)	1 (0.7)	0	0
Anaphylactoid reaction	1 (0.2)	1 (0.7)	0	0
Pregnancy, puerperium, and perinatal conditions	1 (0.2)	1 (0.7)	0	0
Abortion incomplete	1 (0.2)	1 (0.7)	0	0
Metabolism and nutrition disorders	0	0	1 (0.4)	1 (2.6)
Anorexia	0	0	1 (0.4)	1 (2.6)
