# Supplementary material for: Results from the 5-year, phase IV RENEW (Registry to Evaluate Novantrone Effects in Worsening Multiple Sclerosis) study
Source: BMC Neurol. 2013 Jul 11;13:80. doi: 10.1186/1471-2377-13-80 (PMC3710498; doi:10.1186/1471-2377-13-80)
Supplement: Additional file 3 — Serious infection events by relationship to Mitoxantrone during the treatment and follow-up phases of RENEW. [file 1471-2377-13-80-S3.xlsx]

## Sheet: Sheet1
	Additional file 3
	Serious infection events by relationship to mitoxantrone during the treatment and follow-up phases of RENEW
System Organ Class	Treatment Phase				Annual Follow-up Phase
Preferred Term	n = 47 Events				n = 14 Events
	Unrelated	Possible	Probable	Unknown	Unrelated	Possible	Probable	Unknown
Infections and infestations
Bronchitis viral	0	0	0	0	1	0	0	0
Cellulitis	1	1	0	0	1	0	0	0
Cellulitis gangrenous	0	0	1	0	0	0	0	0
Cystitis	1	0	0	0	0	0	0	0
Fungal skin infection	0	1	0	0	0	0	0	0
Herpes zoster	0	0	1	0	0	0	0	0
Infection	1	0	0	0	0	0	0	0
Lobar pneumonia	2	0	0	0	0	0	0	0
Localized infection	0	1	0	0	0	0	0	0
Lung infection	0	1	0	0	0	0	0	0
Meningitis	0	1	0	0	0	0	0	0
Pneumonia	3	0	3	0	1	0	1	0
Postoperative wound infection	1	0	0	0	0	0	0	0
Pyelonephritis	0	0	0	0	1	0	0	0
Sepsis	1	2	0	0	0	0	0	0
Shock septic	0	2	0	0	0	0	0	0
Upper respiratory tract infection	0	0	1	0	0	0	0	0
Urinary tract infection	7	1	3	2	4	0	0	0
Urinary tract infection enterococcal	0	0	0	0	1	0	0	0
Urosepsis	2	0	1	0	1	0	0	0
Varicella	0	1	0	0	0	0	0	0
Viral infection	1	0	0	0	1	0	0	0
Wound sepsis	1	0	0	0	0	0	0	0
Blood and lymphatic system disorders
Febrile neutropenia	0	1	2	0	0	0	0	0
Investigations
Methicillin-resistant Staphylococcal Aureus Test Positive	0	0	0	0	1	0	0	0
Musculoskeletal and connective tissue disorders
Fasciitis	0	0	0	0	1	0	0	0
Total	21	12	12	2	13	0	1	0
